# Supplementary material for: The Impact of the COVID-19 Pandemic on Food Distribution at Emergency Food Assistance Organizations in the Southwestern United States: A Qualitative Investigation
Source: Nutrients. 2021 Nov 26;13(12):4267. doi: 10.3390/nu13124267 (PMC8703558; doi:10.3390/nu13124267)
Supplement: Supplementary file 1 [file nutrients-13-04267-s001.zip]

Archive with 1 entries (1 files):
- nutrients-1428804-supplementary.pdf
